# Supplementary material for: Malaria in Nepal: A Spatiotemporal Study of the Disease Distribution and Challenges on the Path to Elimination
Source: Trop Med Infect Dis. 2025 Feb 6;10(2):46. doi: 10.3390/tropicalmed10020046 (PMC11860284; doi:10.3390/tropicalmed10020046)
Supplement: Supplementary file 1 [file tropicalmed-10-00046-s001.zip]

Archive with 1 entries (1 files):
- tropicalmed-3372971-supplementary.pdf
